# Supplementary material for: Diatom Frustule Array for Flow-Through Enhancement of Fluorescent Signal in a Microfluidic Chip
Source: Micromachines (Basel). 2021 Aug 26;12(9):1017. doi: 10.3390/mi12091017 (PMC8469004; doi:10.3390/mi12091017)
Supplement: Supplementary file 1 [file micromachines-12-01017-s001.zip]

Archive with 1 entries (1 files):
- micromachines-1351315-supplementary.pdf
